# Supplementary material for: Cyclic Hexapeptide from Bouvardia ternifolia (Cav.) Schltdl. and Neuroprotective Effects of Root Extracts
Source: Plants (Basel). 2023 Jul 10;12(14):2600. doi: 10.3390/plants12142600 (PMC10416155; doi:10.3390/plants12142600)
Supplement: Supplementary file 1 [file plants-12-02600-s001.zip]

Archive with 1 entries (1 files):
- plants-2464785-supplementary.pdf
